# Supplementary material for: Atractylodes macrocephala Koidz Alleviates Symptoms in Zymosan-Induced Irritable Bowel Syndrome Mouse Model through TRPV1, NaV1.5, and NaV1.7 Channel Modulation
Source: Nutrients. 2024 May 29;16(11):1683. doi: 10.3390/nu16111683 (PMC11174792; doi:10.3390/nu16111683)
Supplement: Supplementary file 1 [file nutrients-16-01683-s001.zip]

Archive with 1 entries (1 files):
- nutrients-2980009-supplementary.pdf
